# Supplementary material for: Endogenic Phenolic Compounds of Barley as Potential Biomarkers Related to Grain Mycotoxin Production and Cultivar Selection
Source: Biology (Basel). 2023 Oct 3;12(10):1306. doi: 10.3390/biology12101306 (PMC10604134; doi:10.3390/biology12101306)
Supplement: Supplementary file 1 [file biology-12-01306-s001.zip]

Archive with 1 entries (1 files):
- biology-2607566-supplementary.pdf
